# Supplementary material for: The regulatory network of potential transcription factors and MiRNAs of mitochondria-related genes for sarcopenia
Source: Front Genet. 2022 Sep 12;13:975886. doi: 10.3389/fgene.2022.975886 (PMC9510666; doi:10.3389/fgene.2022.975886)
Supplement: Supplementary file 1 [file Table2.XLSX]

## Sheet: jVenn_tf
Transcription Factor Full Name	Transcription Factor Name	Key Gene
Yin Yang 1	YY1	SLC25A3 NDUFB8 NDUFB5 MRPS14 MRPS12 COX7A2 PDHB MRPL34 MRPL35 MRPL11 PMPCB NDUFA9 NDUFA6 MRPS27 MRPL49 SDHC MRPL46 SUCLA2 NDUFAB1 UQCRC2
SIX homeobox 5	SIX5	MRPS27 MRPL34 NDUFB10
nuclear factor I/C (CCAAT-binding transcription factor)	NFIC	COX7A2 MRPL49
RELA proto-oncogene, NF-kB subunit	RELA	NDUFA6 MRPS27
ETS proto-oncogene 1, transcription factor	ETS1	NDUFB10 MRPS14 MRPS31 MRPL35 MRPL11 PMPCB NDUFA2 MRPL49 NDUFAB1 SUCLG1
RE1-silencing transcription factor	REST	SLC25A3 NDUFB10 MRPS14 MRPS31 MRPL11 NDUFA9 MRPS27 NDUFA2
GATA binding protein 1 (globin transcription factor 1)	GATA1	MRPS14 NDUFB3 MRPL34 MRPL11 MRPS27 SDHC
transcription factor 12	TCF12	MRPS27 MRPS12
GA binding protein transcription factor, alpha subunit 60kDa	GABPA	SLC25A3 COX7A2 PDHB MRPL34 MRPL11 PMPCB NDUFA9 MRPS27 MRPL49 NDUFAB1 SUCLG1 UQCRC2
activating transcription factor 2	ATF2	MRPS12
activating transcription factor 3	ATF3	SLC25A3 NDUFB3 MRPS12 MRPS31 COX7A2 MRPL35 MRPS27 NDUFA2 MRPL49 MRPL46 NDUFAB1 SUCLG1
Fos proto-oncogene, AP-1 transcription factor subunit	FOS	COX7A2 MRPL34 NDUFA9 NDUFA6 SDHC
E74-like factor 1 (ets domain transcription factor)	ELF1	MRPS14
Sp1 transcription factor	SP1	MRPS14 MRPS31 PDHB NDUFA6
MYC associated factor X	MAX	NDUFB8 MRPS14 MRPS12 PDHB PMPCB NDUFA6 MRPS27 MRPL49 NDUFAB1
paired box 5	PAX5	NDUFB8 NDUFB10 MRPS27
TEA domain transcription factor 4	TEAD4	MRPS14 MRPS27
signal transducer and activator of transcription 3	STAT3	NDUFB3 MRPS31 COX7A2 MRPL34 MRPL46
MYC proto-oncogene, bHLH transcription factor	MYC	SLC25A3 NDUFB10 MRPS12 MRPS31 PDHB MRPL11 MRPL46 NDUFAB1 SUCLG1
JunD proto-oncogene, AP-1 transcription factor subunit	JUND	SLC25A3 NDUFB10 MRPL46
TATA box binding protein	TBP	NDUFB10 MRPL49 SDHC
SET domain, bifurcated 1	SETDB1	NDUFB10
upstream transcription factor 2, c-fos interacting	USF2	NDUFB5 MRPS12 MRPL34 MRPL35 NDUFA6 NDUFA2 MRPL49 SDHC
MAX interactor 1, dimerization protein	MXI1	PDHB MRPL11 MRPL49 MRPL46
zinc finger protein 263	ZNF263	NDUFB8 NDUFB5 NDUFB3 MRPS12 NDUFA9 MRPS27 NDUFA2 SUCLG1 NDUFB10 PDHB NDUFA9 NDUFAB1
zinc finger protein 143	ZNF143	NDUFB10 PDHB NDUFA9 NDUFAB1
regulatory factor X, 5 (influences HLA class II expression)	RFX5	MRPS27
cAMP responsive element binding protein 1	CREB1	SLC25A3 NDUFB5 MRPS14 MRPS27 MRPL49 SDHC
interferon regulatory factor 1	IRF1	NDUFB8 NDUFB10 NDUFB5 MRPS14 MRPS12 MRPS31 MRPL35 PMPCB NDUFA9 NDUFA6 MRPS27 NDUFA2 NDUFAB1 SUCLG1
CCCTC-binding factor (zinc finger protein)	CTCF	NDUFB10 MRPS14 MRPS12 MRPL34 MRPL11 PMPCB NDUFA6 NDUFAB1 UQCRC2
Fli-1 proto-oncogene, ETS transcription factor	FLI1	NDUFB5 MRPS14 NDUFB3 MRPS12 MRPS31 COX7A2 NDUFA9 MRPS27 SDHC
E2F transcription factor 4, p107/p130-binding	E2F4	MRPL34
runt-related transcription factor 3	RUNX3	NDUFB3 NDUFA6 MRPL49 NDUFB10 MRPS12 NDUFA6 MRPS27 NDUFA2 MRPL46
Sp4 transcription factor	SP4	NDUFB3 MRPS12 MRPS31 MRPS27 SUCLA2
upstream transcription factor 1	USF1	NDUFB8 MRPS14 MRPS12 COX7A2 PDHB MRPL34 NDUFA9 MRPS27 SDHC NDUFAB1
Sp2 transcription factor	SP2	SLC25A3 MRPS12 COX7A2 MRPL34 NDUFAB1 UQCRC2
nuclear respiratory factor 1	NRF1	SLC25A3 NDUFB10 MRPS12 PDHB MRPL34 NDUFA6 MRPL49 SUCLA2
MYC-associated zinc finger protein (purine-binding transcription factor)	MAZ	NDUFB10 NDUFB5 PDHB NDUFA6 SDHC SUCLA2 NDUFAB1 SUCLG1
nuclear transcription factor Y, beta	NFYB	MRPL34
zinc finger protein 384	ZNF384	SLC25A3 NDUFB10 MRPS14 NDUFB3 MRPS31 COX7A2 MRPL35 MRPS27
nuclear transcription factor Y, alpha	NFYA	MRPS27
lysine (K)-specific demethylase 5B	KDM5B	NDUFB3 PDHB UQCRC2
activating transcription factor 1	ATF1	MRPS12 MRPS27 NDUFA2 MRPL49 SDHC MRPL46 NDUFAB1
CCAAT/enhancer binding protein (C/EBP), beta	CEBPB	MRPS31 PMPCB NDUFA9 NDUFA6 MRPL49 SDHC SUCLG1
signal transducer and activator of transcription 1, 91kDa	STAT1	NDUFB10 NDUFB3 NDUFA9 NDUFAB1
serum response factor (c-fos serum response element-binding transcription factor)	SRF	MRPS31 MRPL34 MRPL49
CCCTC-binding factor (zinc finger protein)-like	CTCFL	NDUFB10 MRPL34 MRPL11 NDUFAB1
forkhead box A2	FOXA2	MRPS14 MRPS31 PDHB MRPL34
estrogen-related receptor alpha	ESRRA	NDUFB10 MRPL34
T-cell acute lymphocytic leukemia 1	TAL1	MRPS12 PMPCB NDUFA6 MRPS27 NDUFA2
AT rich interactive domain 3A (BRIGHT-like)	ARID3A	NDUFB10 MRPS31
GATA binding protein 3	GATA3	MRPS27
early growth response 1	EGR1	NDUFB10 PDHB
jun proto-oncogene	JUN	SLC25A3 NDUFB10 NDUFB5 MRPS14 NDUFA6 NDUFA2 MRPL49 MRPL46 NDUFAB1
zinc finger E-box binding homeobox 1	ZEB1	MRPL11
forkhead box A1	FOXA1	MRPS14 MRPL34 NDUFA6
GATA binding protein 2	GATA2	NDUFB3
nuclear factor, erythroid 2	NFE2	NDUFB5 MRPL34 NDUFA9 MRPS27 SDHC
general transcription factor IIB	GTF2B	SLC25A3 NDUFB5 NDUFA2 MRPL49 SUCLG1
E2F transcription factor 6	E2F6	NDUFB10 NDUFA2 SDHC
pre-B-cell leukemia homeobox 3	PBX3	MRPS12 MRPL34
early B-cell factor 1	EBF1	NDUFB10 MRPL34 SDHC
hepatocyte nuclear factor 4, gamma	HNF4G	NDUFA6
v-myb avian myeloblastosis viral oncogene homolog	MYB	NDUFB10 NDUFA9
transcription factor 3	TCF3	MRPS31 MRPL49 SDHC
FOS-like antigen 1	FOSL1	SLC25A3 MRPL46
Spi-1 proto-oncogene	SPI1	MRPL49
PR domain containing 1, with ZNF domain	PRDM1	UQCRC2
CCAAT/enhancer binding protein (C/EBP), delta	CEBPD	SLC25A3
transcription factor AP-2 gamma (activating enhancer binding protein 2 gamma)	TFAP2C	MRPL34 MRPL49 SUCLA2
basic leucine zipper transcription factor, ATF-like	BATF	COX7A2
zinc finger and BTB domain containing 7A	ZBTB7A	PDHB
myogenic differentiation 1	MYOD1	MRPL34
transcription factor AP-2 alpha (activating enhancer binding protein 2 alpha)	TFAP2A	SUCLA2
E2F transcription factor 1	E2F1	SLC25A3 MRPL34
