# Supplementary material for: The regulatory network of potential transcription factors and MiRNAs of mitochondria-related genes for sarcopenia
Source: Front Genet. 2022 Sep 12;13:975886. doi: 10.3389/fgene.2022.975886 (PMC9510666; doi:10.3389/fgene.2022.975886)
Supplement: Supplementary file 2 [file DataSheet3.CSV]

Abbreviation	Full Name
COX7A2	cytochrome c oxidase subunit 7A2
MRPL11	mitochondrial ribosomal protein L11
MRPL34	mitochondrial ribosomal protein L34
MRPL35	mitochondrial ribosomal protein L35
MRPL46	mitochondrial ribosomal protein L46
MRPL49	mitochondrial ribosomal protein L49
MRPS12	mitochondrial ribosomal protein S12
MRPS14	mitochondrial ribosomal protein S14
MRPS27	mitochondrial ribosomal protein S27
MRPS31	mitochondrial ribosomal protein S31
NDUFA2	NADH:ubiquinone oxidoreductase subunit A2
NDUFA6	NADH:ubiquinone oxidoreductase subunit A6
NDUFA9	NADH:ubiquinone oxidoreductase subunit A9
NDUFAB1	NADH:ubiquinone oxidoreductase subunit AB1
NDUFB10	NADH:ubiquinone oxidoreductase subunit B10
NDUFB3	NADH:ubiquinone oxidoreductase subunit B3
NDUFB5	NADH:ubiquinone oxidoreductase subunit B5
NDUFB8	NADH:ubiquinone oxidoreductase subunit B8
PDHB	pyruvate dehydrogenase (lipoamide) beta
PMPCB	peptidase (mitochondrial processing) beta
SDHC	succinate dehydrogenase complex subunit C
SLC25A3	solute carrier family 25 (mitochondrial carrier; phosphate carrier), member 3
SUCLA2	succinate-CoA ligase, ADP-forming, beta subunit
SUCLG1	succinate-CoA ligase, alpha subunit
UQCRC2	ubiquinol-cytochrome c reductase core protein II
YY1	Yin Yang 1
SIX5	SIX homeobox 5
NFIC	nuclear factor I/C (CCAAT-binding transcription factor)
RELA	RELA proto-oncogene, NF-kB subunit
ETS1	ETS proto-oncogene 1, transcription factor
REST	RE1-silencing transcription factor
GATA1	GATA binding protein 1 (globin transcription factor 1)
TCF12	transcription factor 12
GABPA	GA binding protein transcription factor, alpha subunit 60kDa
ATF2	activating transcription factor 2
ATF3	activating transcription factor 3
FOS	Fos proto-oncogene, AP-1 transcription factor subunit
ELF1	E74-like factor 1 (ets domain transcription factor)
SP1	Sp1 transcription factor
MAX	MYC associated factor X
PAX5	paired box 5
TEAD4	TEA domain transcription factor 4
STAT3	signal transducer and activator of transcription 3
MYC	MYC proto-oncogene, bHLH transcription factor
JUND	JunD proto-oncogene, AP-1 transcription factor subunit
TBP	TATA box binding protein
SETDB1	SET domain, bifurcated 1
USF2	upstream transcription factor 2, c-fos interacting
MXI1	MAX interactor 1, dimerization protein
ZNF263	zinc finger protein 263
ZNF143	zinc finger protein 143
RFX5	regulatory factor X, 5 (influences HLA class II expression)
CREB1	cAMP responsive element binding protein 1
IRF1	interferon regulatory factor 1
CTCF	CCCTC-binding factor (zinc finger protein)
FLI1	Fli-1 proto-oncogene, ETS transcription factor
E2F4	E2F transcription factor 4, p107/p130-binding
RUNX3	runt-related transcription factor 3
SP4	Sp4 transcription factor
USF1	upstream transcription factor 1
SP2	Sp2 transcription factor
NRF1	nuclear respiratory factor 1
MAZ	MYC-associated zinc finger protein (purine-binding transcription factor)
NFYB	nuclear transcription factor Y, beta
ZNF384	zinc finger protein 384
NFYA	nuclear transcription factor Y, alpha
KDM5B	lysine (K)-specific demethylase 5B
ATF1	activating transcription factor 1
CEBPB	CCAAT/enhancer binding protein (C/EBP), beta
STAT1	signal transducer and activator of transcription 1, 91kDa
SRF	serum response factor (c-fos serum response element-binding transcription factor)
CTCFL	CCCTC-binding factor (zinc finger protein)-like
FOXA2	forkhead box A2
ESRRA	estrogen-related receptor alpha
TAL1	T-cell acute lymphocytic leukemia 1
ARID3A	AT rich interactive domain 3A (BRIGHT-like)
GATA3	GATA binding protein 3
EGR1	early growth response 1
JUN	jun proto-oncogene
ZEB1	zinc finger E-box binding homeobox 1
FOXA1	forkhead box A1
GATA2	GATA binding protein 2
NFE2	nuclear factor, erythroid 2
GTF2B	general transcription factor IIB
E2F6	E2F transcription factor 6
PBX3	pre-B-cell leukemia homeobox 3
EBF1	early B-cell factor 1
HNF4G	hepatocyte nuclear factor 4, gamma
MYB	v-myb avian myeloblastosis viral oncogene homolog
TCF3	transcription factor 3
FOSL1	FOS-like antigen 1
SPI1	Spi-1 proto-oncogene
PRDM1	PR domain containing 1, with ZNF domain
CEBPD	CCAAT/enhancer binding protein (C/EBP), delta
TFAP2C	transcription factor AP-2 gamma (activating enhancer binding protein 2 gamma)
BATF	basic leucine zipper transcription factor, ATF-like
ZBTB7A	zinc finger and BTB domain containing 7A
MYOD1	myogenic differentiation 1
TFAP2A	transcription factor AP-2 alpha (activating enhancer binding protein 2 alpha)
E2F1	E2F transcription factor 1
GEO	Gene Expression Omnibus
WGCNA	Weighted correlation network analysis
ROC	Receiver operating characteristic
OXPHOS	Oxidative phosphorylation
TF	Transcription factors
miRNA or miR	microRNA
NADH	Nicotinamide adenine dinucleotide
TOM	Topology overlap matrix
MS	Module significance
ME	Module eigengene
GS	Gene significance
GO	Gene ontology
KEGG	Kyoto Encyclopedia of Genes and Genomes
PPI	Protein-protein interaction
STRING	Search Tool for the Retrieval of Interacting Genes Database
MCODE	Molecular Complex Deletion
ChEA3	ChIP-X Enrichment Analysis 3
BP	biological processes
ATP	Adenosine triphosphate
CC	Cellular composition
MF	Molecular functions
TCA cycle	Citrate cycle
ROS	Reactive oxygen species
AUC	Area under curve
NAMPT	Nicotinamide phosphoribosyltransferase
SIRT1	Sirtuin-1
NDUF	NADH-ubiquinone oxidoreductase?
MRP	Mitochondrial ribosomal protein
mtDNA	Mitochondrial DNA
MAPK	Mitogen activated protein kinase
IFN-gamma	interferon-gamma
C/EBP	CCAAT/enhancer binding protein
