# Supplementary material for: The regulatory network of potential transcription factors and MiRNAs of mitochondria-related genes for sarcopenia
Source: Front Genet. 2022 Sep 12;13:975886. doi: 10.3389/fgene.2022.975886 (PMC9510666; doi:10.3389/fgene.2022.975886)
Supplement: Supplementary file 7 [file DataSheet1.CSV]

Key Gene Name	Gene ID	Gene Full Name
COX7A2	1347	cytochrome c oxidase subunit 7A2
MRPL11	65003	mitochondrial ribosomal protein L11
MRPL34	64981	mitochondrial ribosomal protein L34
MRPL35	51318	mitochondrial ribosomal protein L35
MRPL46	26589	mitochondrial ribosomal protein L46
MRPL49	740	mitochondrial ribosomal protein L49
MRPS12	6183	mitochondrial ribosomal protein S12
MRPS14	63931	mitochondrial ribosomal protein S14
MRPS27	23107	mitochondrial ribosomal protein S27
MRPS31	10240	mitochondrial ribosomal protein S31
NDUFA2	4695	NADH:ubiquinone oxidoreductase subunit A2
NDUFA6	4700	NADH:ubiquinone oxidoreductase subunit A6
NDUFA9	4704	NADH:ubiquinone oxidoreductase subunit A9
NDUFAB1	4706	NADH:ubiquinone oxidoreductase subunit AB1
NDUFB10	4716	NADH:ubiquinone oxidoreductase subunit B10
NDUFB3	4709	NADH:ubiquinone oxidoreductase subunit B3
NDUFB5	4711	NADH:ubiquinone oxidoreductase subunit B5
NDUFB8	4714	NADH:ubiquinone oxidoreductase subunit B8
PDHB	5162	pyruvate dehydrogenase (lipoamide) beta
PMPCB	9512	peptidase (mitochondrial processing) beta
SDHC	6391	succinate dehydrogenase complex subunit C
SLC25A3	5250	solute carrier family 25 (mitochondrial carrier; phosphate carrier), member 3
SUCLA2	8803	succinate-CoA ligase, ADP-forming, beta subunit
SUCLG1	8802	succinate-CoA ligase, alpha subunit
UQCRC2	7385	ubiquinol-cytochrome c reductase core protein II
