# Supplementary material for: The regulatory network of potential transcription factors and MiRNAs of mitochondria-related genes for sarcopenia
Source: Front Genet. 2022 Sep 12;13:975886. doi: 10.3389/fgene.2022.975886 (PMC9510666; doi:10.3389/fgene.2022.975886)
Supplement: Supplementary file 9 [file DataSheet2.CSV]

Key Gene	miRNA
COX7A2	hsa-miR-361-5p
MRPL11	hsa-miR-16-5p
MRPL34	hsa-miR-1270 hsa-miR-181a-5p hsa-miR-181b-5p hsa-miR-181c-5p hsa-miR-181d-5p hsa-miR-185-5p hsa-miR-196a-5p hsa-miR-196b-5p hsa-miR-4306 hsa-miR-432-5p hsa-miR-4644 hsa-miR-620 hsa-miR-9-5p
MRPL35	hsa-miR-101-3p hsa-miR-18a-5p hsa-miR-18b-5p hsa-miR-196a-5p hsa-miR-196b-5p hsa-miR-452-5p hsa-miR-4735-3p hsa-miR-495-3p hsa-miR-520d-5p hsa-miR-524-5p hsa-miR-556-3phsa-miR-875-5p
MRPL46	hsa-miR-377-3p
MRPL49	hsa-miR-124-3p hsa-miR-1306-5p hsa-miR-188-5p hsa-miR-21-5p hsa-miR-33a-5p hsa-miR-361-3p hsa-miR-506-3p
MRPS12	hsa-miR-214-3p hsa-miR-34a-5p
MRPS14	hsa-miR-1306-5p hsa-miR-181a-5p hsa-miR-181b-5p hsa-miR-181c-5p hsa-miR-181d-5p hsa-miR-196a-5p hsa-miR-196b-5p hsa-miR-27a-3p hsa-miR-27b-3p hsa-miR-296-5p hsa-miR-331-3p hsa-miR-339-5p hsa-miR-378g hsa-miR-513a-5phsa-miR-543
MRPS27	hsa-miR-128-3p hsa-miR-130a-3p hsa-miR-1-3p hsa-miR-147a hsa-miR-148a-3p hsa-miR-148b-3p hsa-miR-150-5p hsa-miR-152-3p hsa-miR-155-5p hsa-miR-186-5p hsa-miR-206 hsa-miR-2116-3p hsa-miR-218-5p hsa-miR-27a-3p hsa-miR-27b-3p hsa-miR-299-3p hsa-miR-4428 hsa-miR-496 hsa-miR-532-3p hsa-miR-613 hsa-miR-642a-5p
NDUFA2	hsa-miR-101-3p hsa-miR-1224-5p hsa-miR-140-5p hsa-miR-23a-3p hsa-miR-23b-3p hsa-miR-338-3p
NDUFA6	hsa-miR-17-5p hsa-miR-218-5p hsa-miR-3174 hsa-miR-580-3p hsa-miR-629-5p hsa-miR-93-5p
NDUFAB1	hsa-miR-181a-5p hsa-miR-627-5p hsa-miR-627-5p
NDUFB10	hsa-miR-132-3p hsa-miR-212-3p hsa-miR-22-3p
NDUFB3	hsa-miR-185-5p
NDUFB5	hsa-miR-10a-5p hsa-miR-10b-5p hsa-miR-139-5p hsa-miR-145-5p hsa-miR-147a hsa-miR-200c-3p hsa-miR-221-3p hsa-miR-369-3p hsa-miR-371a-5p hsa-miR-376a-3p hsa-miR-376b-3p hsa-miR-543 hsa-miR-582-5p hsa-miR-671-5p hsa-miR-9-5p
PDHB	hsa-let-7e-5p hsa-miR-124-3p hsa-miR-137 hsa-miR-32-5p hsa-miR-370-3p hsa-miR-92a-3p hsa-miR-92b-3p hsa-miR-98-5p
SDHC	hsa-miR-10b-5p hsa-miR-129-2-3p hsa-miR-146a-5p hsa-miR-16-5p hsa-miR-22-3p hsa-miR-320a hsa-miR-582-3p hsa-miR-7-5p hsa-miR-93-5p
SLC25A3	hsa-miR-101-3p hsa-miR-1277-5p hsa-miR-132-3p hsa-miR-140-3p hsa-miR-141-3p hsa-miR-186-5p hsa-miR-200a-3p hsa-miR-212-3p hsa-miR-214-3p hsa-miR-224-5p hsa-miR-320a hsa-miR-320b hsa-miR-320c hsa-miR-320d hsa-miR-3619-5p hsa-miR-376a-3p hsa-miR-376b-3p hsa-miR-411-5p hsa-miR-421 hsa-miR-577 hsa-miR-629-5p hsa-miR-744-5p
SUCLA2	hsa-miR-101-3p hsa-miR-195-5p hsa-miR-32-5p hsa-miR-92a-3p hsa-miR-9-3p
SUCLG1	hsa-miR-103a-3p hsa-miR-107 hsa-miR-370-3p hsa-miR-424-5p
UQCRC2	hsa-miR-103a-3p hsa-miR-137
